# Supplementary material for: The mutational signatures of formalin fixation on the human genome
Source: Nat Commun. 2022 Sep 6;13:4487. doi: 10.1038/s41467-022-32041-5 (PMC9448750; doi:10.1038/s41467-022-32041-5)
Supplement: Supplementary file 4 — Supplementary Dataset 1 [file 41467_2022_32041_MOESM4_ESM.csv]

MutationType	FFPE_Repaired_sig	FFPE_Unrepaired_sig
C>A@A_A	0.012246560258214276	0.0010075708312035456
C>A@A_C	8.566538182933913e-05	9.706596786939262e-05
C>A@A_G	0.00010395989337391299	0.0
C>A@A_T	0.0008924176472943491	0.0
C>A@C_A	0.004375116727437791	0.0007870439512091287
C>A@C_C	0.0017345001729096798	8.891713471834277e-05
C>A@C_G	0.0006709521242103463	1.7577916503481747e-06
C>A@C_T	0.0019989377958632547	0.0002852110946947916
C>A@G_A	0.010477217120351061	0.00043967693679480667
C>A@G_C	0.0011324202066846426	6.320744222118267e-05
C>A@G_G	0.00022466532825456167	6.324595474019136e-07
C>A@G_T	0.00044183361174081586	2.618952292587163e-05
C>A@T_A	0.0019564321388537216	0.0001594875575621845
C>A@T_C	0.0003111136099269984	7.081556622580563e-05
C>A@T_G	0.00025177818345036625	8.176557749494713e-07
C>A@T_T	0.001217098607346	8.929986391495233e-06
C>G@A_A	0.0018370967807002639	0.0003114544468875586
C>G@A_C	0.00043770771196707353	1.4381629410364894e-05
C>G@A_G	0.00010395989337391299	0.0
C>G@A_T	0.0005221167550462066	1.768050231284829e-05
C>G@C_A	0.0009714209461148893	0.0
C>G@C_C	0.0011238226478029743	4.0637599146125344e-06
C>G@C_G	0.0007513228650928774	1.7577916503481747e-06
C>G@C_T	0.006777164984070186	0.0007559861912200144
C>G@G_A	0.000794698348749038	9.971554116514353e-05
C>G@G_C	0.002650993196321537	0.00024111349137342377
C>G@G_G	0.0	0.0
C>G@G_T	0.0012252539905607206	2.5970788983230033e-06
C>G@T_A	0.0003903337639345054	5.1241675694261105e-06
C>G@T_C	0.0005248958826177203	1.3229442898890954e-05
C>G@T_G	4.5708660705675836e-05	2.656056039304426e-05
C>G@T_T	0.0009105578243704339	3.680385816156562e-06
C>T@A_A	0.02903668292048418	0.1160217092796631
C>T@A_C	0.01276079659730769	0.05997177570264971
C>T@A_G	0.1707322887247372	0.016150801330240844
C>T@A_T	0.016653182791718204	0.08348364628626288
C>T@C_A	0.04036362386116602	0.10000631908403985
C>T@C_C	0.026781269693341537	0.06813293463051552
C>T@C_G	0.14165572138061905	0.012310826830723019
C>T@C_T	0.024515156310318503	0.08372137807378495
C>T@G_A	0.031210466208153927	0.049685791250123235
C>T@G_C	0.022986233887635592	0.04592721785481455
C>T@G_G	0.11315694716965127	0.009536855660973361
C>T@G_T	0.01989731712331614	0.03985328028811363
C>T@T_A	0.03247334614456049	0.10925762493267112
C>T@T_C	0.027823291208794728	0.07757094364071315
C>T@T_G	0.15315820976362288	0.013824692758094857
C>T@T_T	0.017296365466759615	0.1053315879804909
T>A@A_A	0.0008743550858169801	1.5642375197863033e-05
T>A@A_C	0.0007538383384218536	0.00010504674736738929
T>A@A_G	0.00042792719355682463	0.0
T>A@A_T	0.0008944713564689598	1.9191584455601743e-05
T>A@C_A	0.003065240469464669	0.0001231564551825978
T>A@C_C	0.000268357113622276	2.7427180531561387e-05
T>A@C_G	0.0023190026875239446	6.298989186818478e-05
T>A@C_T	6.589912739315546e-05	1.3548890813046234e-05
T>A@G_A	0.00822188169571963	0.00029997911271451233
T>A@G_C	0.0006269577302225432	1.1315843934520584e-05
T>A@G_G	0.0025062698753277944	0.00039820240531633194
T>A@G_T	0.0026012822814054414	8.80843588610853e-05
T>A@T_A	0.0007012909618785156	6.517769021151184e-05
T>A@T_C	8.11137046725943e-05	1.5323409078880276e-05
T>A@T_G	0.00010988549583447937	1.5146674141874152e-05
T>A@T_T	0.00044492925148832853	0.0
T>C@A_A	0.0	0.0
T>C@A_C	0.0	0.0
T>C@A_G	0.0	0.0
T>C@A_T	0.0	0.0
T>C@C_A	0.0	0.0
T>C@C_C	0.0	0.0
T>C@C_G	0.0	0.0
T>C@C_T	0.0	0.0
T>C@G_A	0.0	0.0
T>C@G_C	0.0	0.0
T>C@G_G	0.0	0.0
T>C@G_T	0.0	0.0
T>C@T_A	0.0	0.0
T>C@T_C	0.0	0.0
T>C@T_G	0.0	0.0
T>C@T_T	0.0	0.0
T>G@A_A	0.0005420865260624614	2.7640171854989826e-06
T>G@A_C	0.0009511423883341749	7.12948795071845e-05
T>G@A_G	0.0033560329938234156	0.00027079624068196135
T>G@A_T	0.0002540039774938325	0.0
T>G@C_A	0.0	0.0
T>G@C_C	0.0010294712098492297	0.0001265184693999063
T>G@C_G	0.00864222880286947	0.0007883772686173118
T>G@C_T	0.0017483613483904106	0.0
T>G@G_A	0.00024117604900189993	0.00011532858645477128
T>G@G_C	0.001664537047752366	0.00031386702813830105
T>G@G_G	0.009766128873002548	0.0008335400201589059
T>G@G_T	0.00010865531334599494	0.0
T>G@T_A	0.0017283241404249113	0.0005020791620711391
T>G@T_C	0.003252981284773056	0.00022486236350647618
T>G@T_G	0.002574342779072825	0.00013836660918318267
T>G@T_T	0.0024892025856292866	2.991826324642633e-05
