# Supplementary material for: The mutational signatures of formalin fixation on the human genome
Source: Nat Commun. 2022 Sep 6;13:4487. doi: 10.1038/s41467-022-32041-5 (PMC9448750; doi:10.1038/s41467-022-32041-5)
Supplement: Supplementary file 5 — Supplementary Dataset 2 [file 41467_2022_32041_MOESM5_ESM.csv]

MutationType	Basic_types	Unrepaired	Repaired	Concordant
C>A@A_A	C>A	118	66	11
C>A@A_C	C>A	45	21	6
C>A@A_G	C>A	25	7	2
C>A@A_T	C>A	59	33	5
C>A@C_A	C>A	129	71	8
C>A@C_C	C>A	102	43	10
C>A@C_G	C>A	63	35	7
C>A@C_T	C>A	94	45	3
C>A@G_A	C>A	88	55	10
C>A@G_C	C>A	34	14	4
C>A@G_G	C>A	34	19	4
C>A@G_T	C>A	61	39	7
C>A@T_A	C>A	86	47	7
C>A@T_C	C>A	61	34	7
C>A@T_G	C>A	19	9	0
C>A@T_T	C>A	64	51	11
C>G@A_A	C>G	102	34	3
C>G@A_C	C>G	124	64	19
C>G@A_G	C>G	47	23	4
C>G@A_T	C>G	94	44	6
C>G@C_A	C>G	19	15	1
C>G@C_C	C>G	23	12	0
C>G@C_G	C>G	7	3	0
C>G@C_T	C>G	20	10	0
C>G@G_A	C>G	67	33	12
C>G@G_C	C>G	111	51	7
C>G@G_G	C>G	33	14	6
C>G@G_T	C>G	68	23	2
C>G@T_A	C>G	88	31	3
C>G@T_C	C>G	76	31	11
C>G@T_G	C>G	37	13	3
C>G@T_T	C>G	105	47	3
C>T@A_A	C>T	212	71	11
C>T@A_C	C>T	165	72	11
C>T@A_G	C>T	238	139	31
C>T@A_T	C>T	237	112	20
C>T@C_A	C>T	235	95	5
C>T@C_C	C>T	188	104	25
C>T@C_G	C>T	266	149	37
C>T@C_T	C>T	165	77	10
C>T@G_A	C>T	176	96	9
C>T@G_C	C>T	139	57	7
C>T@G_G	C>T	248	162	37
C>T@G_T	C>T	157	60	12
C>T@T_A	C>T	185	72	11
C>T@T_C	C>T	133	60	10
C>T@T_G	C>T	162	90	21
C>T@T_T	C>T	201	106	12
T>A@A_A	T>A	92	42	4
T>A@A_C	T>A	52	18	1
T>A@A_G	T>A	98	44	6
T>A@A_T	T>A	97	46	16
T>A@C_A	T>A	73	20	3
T>A@C_C	T>A	106	58	9
T>A@C_G	T>A	145	70	15
T>A@C_T	T>A	84	34	4
T>A@G_A	T>A	47	11	1
T>A@G_C	T>A	37	13	5
T>A@G_G	T>A	102	44	10
T>A@G_T	T>A	64	27	3
T>A@T_A	T>A	92	36	7
T>A@T_C	T>A	43	22	3
T>A@T_G	T>A	35	28	3
T>A@T_T	T>A	53	33	5
T>C@A_A	T>C	504	185	19
T>C@A_C	T>C	263	119	12
T>C@A_G	T>C	243	117	12
T>C@A_T	T>C	389	183	31
T>C@C_A	T>C	524	251	50
T>C@C_C	T>C	317	148	36
T>C@C_G	T>C	203	99	4
T>C@C_T	T>C	398	169	32
T>C@G_A	T>C	330	151	31
T>C@G_C	T>C	354	150	29
T>C@G_G	T>C	324	141	11
T>C@G_T	T>C	428	213	38
T>C@T_A	T>C	349	146	18
T>C@T_C	T>C	370	153	34
T>C@T_G	T>C	213	99	6
T>C@T_T	T>C	260	107	21
T>G@A_A	T>G	107	33	6
T>G@A_C	T>G	130	56	14
T>G@A_G	T>G	98	58	10
T>G@A_T	T>G	88	43	13
T>G@C_A	T>G	12	13	2
T>G@C_C	T>G	51	17	3
T>G@C_G	T>G	23	15	1
T>G@C_T	T>G	30	20	2
T>G@G_A	T>G	89	41	14
T>G@G_C	T>G	109	47	9
T>G@G_G	T>G	70	25	3
T>G@G_T	T>G	96	40	8
T>G@T_A	T>G	95	23	3
T>G@T_C	T>G	122	39	4
T>G@T_G	T>G	121	43	7
T>G@T_T	T>G	140	58	11
